# Supplementary material for: Programmed Death 1 and Cytotoxic T-Lymphocyte-Associated Protein 4 Gene Expression in Peripheral Blood Mononuclear Cells Can Serve as Prognostic Biomarkers for Hepatocellular Carcinoma
Source: Cancers (Basel). 2024 Apr 13;16(8):1493. doi: 10.3390/cancers16081493 (PMC11048418; doi:10.3390/cancers16081493)
Supplement: Supplementary file 1 [file cancers-16-01493-s001.zip]

Archive with 8 entries (8 files):
- Figure S1.tif
- Figure S5.tif
- Figure S6-A.TIF
- Figure S6-B.TIF
- FigureS2.tif
- FigureS3.tif
- FigureS4.tif
- Supplementary tables.pdf
